# Supplementary material for: Changes in Income at Macro Level Predict Sex Ratio at Birth in OECD Countries
Source: PLoS One. 2016 Jul 20;11(7):e0158943. doi: 10.1371/journal.pone.0158943 (PMC4954671; doi:10.1371/journal.pone.0158943)
Supplement: S1 Dataset — (CSV) [file pone.0158943.s001.csv]

country	year	pop_change	dinc	inc	sexr	dinc_p
Australia	1971	0,0198972518959472	3,774124493	18,6808	1043,3722	1,78439930340528
Australia	1972	0,0343807467818022	7,804715658	18,8645	1054,6604	4,36664097981978
Australia	1973	0,0185514416016078	8,624533018	19,3422	1051,93	6,76938885783922
Australia	1974	0,0154056310237535	3,995250478	19,2917	1062,3559	2,45468737562465
Australia	1975	0,0256352765321375	-0,88968842	19,5969	1059,1011	-3,45321607321375
Australia	1976	0,0123879618159295	3,752557057	20,1007	1052,8602	2,51376087540705
Australia	1977	0,0100770172029079	0,945677075	20,0377	1062,0649	-0,0620246452907899
Australia	1978	0,0113304354022661	3,188297059	20,6343	1052,62	2,05525351877339
Australia	1979	0,0116967305524239	0,869449358	21,0139	1056,1853	-0,30022369724239
Australia	1980	0,0108650229837025	3,182523494	21,4188	1058,1225	2,09602119562975
Australia	1981	0,0122640209452942	4,630270725	21,7679	1056,666	3,40386863047058
Australia	1982	0,0159950993738089	-0,308326396	20,9549	1056,6229	-1,90783633338089
Australia	1983	0,016815167146781	3,41257224	21,6497	1055,4689	1,7310555253219
Australia	1984	0,012584003162472	1,79983201	22,5045	1049,0115	0,5414316937528
Australia	1985	0,0113865573557161	1,998369812	23,0611	1052,0845	0,85971407642839
Australia	1986	0,0137673700463201	-0,988156495	23,2779	1054,18	-2,36489349963201
Australia	1987	0,0165249397131616	1,914708359	24,1921	1055,3608	0,26221438768384
Australia	1988	0,0153261249563003	5,839210888	24,7098	1052,1214	4,30659839236997
Australia	1989	0,0164966582431028	4,484947066	25,3558	1050,4075	2,83528124168972
Australia	1990	0,0170697184887674	0,198498542	24,9811	1060,7278	-1,50847330687674
Australia	1991	0,0149098391854601	0,311091091	24,7473	1053,3437	-1,17989282754601
Australia	1992	0,0128273493855881	2,198734313	25,4859	1054,8503	0,91599937444119
Australia	1993	0,012207822263365	2,09347377	26,2525	1054,5963	0,8726915436635
Australia	1994	0,0098313803943984	3,618990367	26,942	1057,3964	2,63585232756016
Australia	1995	0,0106413086545537	3,908188213	27,6286	1053,4956	2,84405734754463
Australia	1996	0,0121534584150098	4,159481113	28,3686	1059,3046	2,94413527149902
Australia	1997	0,0132248782647189	1,771802423	29,3248	1053,1212	0,44931459652811
Australia	1998	0,0112500682649773	3,124127644	30,456	1052,7632	1,99912081750227
Australia	1999	0,0104768591024464	3,886936731	31,2642	1048,0936	2,83925082075536
Australia	2000	0,0114905670461226	4,274142401	31,4784	1055,5309	3,12508569638774
Australia	2001	0,0119940822149424	4,258782402	32,2586	1051,642	3,05937418050576
Australia	2002	0,0135748968829948	0,541450707	32,8531	1051,1421	-0,81603898129948
Australia	2003	0,0122804306392623	5,872323719	33,807	1059,2368	4,64428065507377
Australia	2004	0,0124164181686801	5,660432203	34,4808	1056,2412	4,41879038613199
Australia	2005	0,0116609869618103	2,69744322	35,005	1055,9104	1,53134452381897
Australia	2006	0,0132853721792184	5,709530485	35,7507	1057,5211	4,38099326707816
Australia	2007	0,0148616313962383	7,078142865	36,3933	1055,4855	5,59197972537617
Australia	2008	0,00626633619835829	6,812989218	36,2312	1055,1014	6,18635559816417
Australia	2009	0,0202423707004168	1,309354584	36,2736	1057,7516	-0,71488248604168
Australia	2010	0,0208243133859157	5,109330785	36,593	1052,1824	3,02689944640843
Australia	2011	0,0156788080233453	3,362466971	37,3587	1057,1201	1,79458616866547
Austria	1996	0,00153223528178386	-0,603308426	29,0571	1053,3398	-0,756531954178386
Austria	1997	0,00135111026564496	-1,903908802	29,6642	1044,7413	-2,0390198285645
Austria	1998	0,00113380835849452	2,453139149	30,6865	1055,4389	2,33975831315055
Austria	1999	0,00109788591700269	4,058447297	31,7264	1048,3393	3,94865870529973
Austria	2000	0,00194752550180279	1,85259105	32,7163	1052,339	1,65783849981972
Austria	2001	0,00240756005387169	-0,483229285	33,0314	1047,0958	-0,723985290387169
Austria	2002	0,00383533007154906	1,494552077	33,4129	1047,9873	1,11101906984509
Austria	2003	0,00493192675273084	1,848218644	33,5157	1057,2162	1,35502596872692
Austria	2004	0,00488322320942811	2,567581356	34,2069	1054,9599	2,07925903505719
Austria	2005	0,00622341675836858	2,813461132	34,702	1040,8749	2,19111945616314
Austria	2006	0,00683593152492313	2,66732866	35,6797	1041,2901	1,98373550750769
Austria	2007	0,00496023920769379	2,5693799	36,8504	1043,688	2,07335597923062
Austria	2008	0,00388782146909027	0,739428222	37,3021	1066,4434	0,350646075090973
Austria	2009	0,00435356257743241	0,084708202	35,7991	1048,2936	-0,350648055743241
Austria	2010	0,0034004140135105	-0,485137909	36,3868	1049,9857	-0,82517931035105
Austria	2011	0,00292829584203747	-1,273223875	37,3816	1071,0877	-1,56605345920375
Austria	2012	0,00195666842396533	1,135587587	37,5429	1070,6006	0,939920744603467
Belgium	1996	0,00209656310157684	-0,591309305	27,4966	1046,5475	-0,800965615157684
Belgium	1997	0,00195584193095837	0,626460662	28,4558	1046,7963	0,430876468904163
Belgium	1998	0,002422849216724	2,030759046	28,9612	1049,4849	1,7884741243276
Belgium	1999	0,0021375578330548	2,455373014	29,9787	1042,1966	2,24161723069452
Belgium	2000	0,00229451942015531	1,787048578	30,9734	1053,3465	1,55759663598447
Belgium	2001	0,00242812268889041	3,060617806	31,1532	1047,9631	2,81780553711096
Belgium	2002	0,0034454334837215	-0,246633577	31,489	1053,0061	-0,59117692537215
Belgium	2003	0,00449275122805755	-0,215550231	31,6375	1047,6507	-0,664825353805755
Belgium	2004	0,00419519035768188	-0,152121954	32,5859	1059,7945	-0,571640989768188
Belgium	2005	0,00433726128992371	0,102712152	33,0224	1057,0927	-0,331013976992371
Belgium	2006	0,00551571292076863	2,66582325	33,6692	1044,0919	2,11425195792314
Belgium	2007	0,00661738090055205	2,234484582	34,4214	1047,2993	1,57274649194479
Belgium	2008	0,00737033651442298	2,077367244	34,4737	1057,1683	1,3403335925577
Belgium	2009	0,00793105395409244	2,614592095	33,3127	1049,8712	1,82148669959076
Belgium	2010	0,00807845173839374	-1,318847008	33,8541	1045,9721	-2,12669218183937
Belgium	2011	0,011464741374815	-1,126329559	34,111	1049,2085	-2,2728036964815
Belgium	2012	0,0116729693179804	1,124572109	33,9085	1048,3871	-0,0427248227980401
Czech Republic	1994	0,00104001086138812	7,414758584	15,6525	1054,5349	7,31075749786119
Czech Republic	1995	0,000361282902809381	11,31334468	16,635	1058,1042	11,2772163897191
Czech Republic	1996	-0,000612952694935457	5,23930511	17,3734	1055,0771	5,30060037949355
Czech Republic	1997	-0,00116313602465244	2,079407343	17,2758	1056,3205	2,19572094546524
Czech Republic	1998	-0,00107704706075214	-2,918410054	17,2358	1059,767	-2,81070534792479
Czech Republic	1999	-0,000946998829886771	1,969793585	17,5043	1050,1123	2,06449346798868
Czech Republic	2000	-0,0010212375246166	2,024425416	18,2743	1073,3932	2,12654916846166
Czech Republic	2001	-0,00280021314953724	2,295733873	18,9209	1057,0761	2,57575518795372
Czech Republic	2002	-0,00375014761001468	2,98949812	19,2767	1058,6392	3,36451288100147
Czech Republic	2003	-0,00192715681970674	4,009446859	19,9693	1056,5702	4,20216254097067
Czech Republic	2004	-0,000286164954188109	1,771865799	20,9464	1060,335	1,80048229441881
Czech Republic	2005	0,000304394801725486	5,050648418	22,2366	1054,1621	5,02020893782745
Czech Republic	2006	0,00138421694558091	5,629703092	23,6904	1066,2449	5,49128139744191
Czech Republic	2007	0,00271162611779048	3,770291013	24,8646	1041,2771	3,49912840122095
Czech Republic	2008	0,00585248129560729	2,067076769	25,2766	1052,9153	1,48182863943927
Czech Republic	2009	0,00832861758638944	2,666553808	23,9111	1041,1866	1,83369204936106
Czech Republic	2010	0,00571355496209147	0,413635344	24,4	1057,7345	-0,157720152209147
Czech Republic	2011	0,00291786544842864	-0,620228848	24,9279	1054,9315	-0,912015392842864
Czech Republic	2012	0,00206961537690428	-1,273459656	24,6967	1047,0588	-1,48042119369043
Denmark	1996	0,00522321548621062	1,414866721	29,1209	1060,9403	0,892545172378938
Denmark	1997	0,0056753073018109	-0,092949124	29,9396	1056,118	-0,66047985418109
Denmark	1998	0,00416429637888428	2,684332879	30,4998	1060,4079	2,26790324111157
Denmark	1999	0,00363822757692492	-3,753847726	31,2928	1047,5469	-4,11767048369249
Denmark	2000	0,00331434279014498	0,486173113	32,3619	1054,5143	0,154738833985502
Denmark	2001	0,00334792802208426	3,692194211	32,5125	1048,0586	3,35740140879157
Denmark	2002	0,00358958397008324	2,005250999	32,5487	1059,5609	1,64629260199168
Denmark	2003	0,00319998029403318	2,361660188	32,5908	1055,1985	2,04166215859668
Denmark	2004	0,00272380728100863	2,710482154	33,3704	1048,9978	2,43810142589914
Denmark	2005	0,00258766506127177	2,188342455	34,0827	1043,6179	1,92957594887282
Denmark	2006	0,00275861533015957	1,777339697	35,2596	1058,4245	1,50147816398404
Denmark	2007	0,00329185789211858	0,137753482	35,4005	1049,466	-0,191432307211858
Denmark	2008	0,00444450820190713	-0,163459161	34,9352	1064,2397	-0,607909981190713
Denmark	2009	0,00589277036560701	1,245142903	32,9776	1055,7646	0,655865866439299
Denmark	2010	0,00536513166816568	3,645197518	33,3686	1049,0855	3,10868435118343
Denmark	2011	0,00445185172444073	1,182672574	33,6136	1035,5368	0,737487401555927
Denmark	2012	0,00412586660052494	-0,69720997	33,268	1058,7963	-1,10979663005249
Estonia	1996	-0,0176955571023594	7,91912298	8,3632	1059,7294	9,68867869023594
Estonia	1997	-0,0146453446041232	10,06958175	9,4723	1079,1866	11,5341162104123
Estonia	1998	-0,011344354384096	3,679685867	10,2111	1067,811	4,8141213054096
Estonia	1999	-0,00955960372552312	0,016313956	10,286	1051,0069	0,972274328552312
Estonia	2000	-0,00399377847803566	11,67007733	11,3418	1093,0642	12,0694551778036
Estonia	2001	0,0118533702249714	5,927345467	12,1146	1070,4802	4,74200844450286
Estonia	2002	-0,00634938814661575	6,961645723	12,9417	1037,1357	7,59658453766157
Estonia	2003	-0,00631431833817803	7,332699	13,9938	1034,0147	7,9641308338178
Estonia	2004	-0,00625657012360895	1,98222559	14,9973	1052,8169	2,60788260236089
Estonia	2005	-0,00596037119178242	10,96798669	16,5071	1090,6177	11,5640238091782
Estonia	2006	-0,00570621261605079	10,81910957	18,3366	1089,1729	11,3897308316051
Estonia	2007	-0,00587920503404624	11,76694167	19,9002	1055,3746	12,3548621734046
Estonia	2008	-0,00455149575663976	-0,09677261	18,9033	1063,0712	0,358376965663976
Estonia	2009	-0,00267774562162485	-5,54775954	16,15	1036,3002	-5,27998497783752
Estonia	2010	-0,00192582399090562	-1,944274234	16,5797	1066,1966	-1,75169183490944
Estonia	2011	-0,00227798113921537	4,768317722	17,9984	1060,4997	4,99611583592154
Estonia	2012	-0,00303122476952252	-3,798968426	18,8993	1047,7855	-3,49584594904775
Finland	1976	0,00444849606892461	-1,650731067	15,7543	1054,2717	-2,09558067389246
Finland	1977	0,00301903452023161	-1,760413042	15,7481	1049,602	-2,06231649402316
Finland	1978	0,00280129945760003	4,040820157	16,1615	1054,3586	3,76069021124
Finland	1979	0,00287534960630121	6,97484468	17,2682	1032,623	6,68730971936988
Finland	1980	0,00255905909444405	4,486724519	18,1424	1053,1988	4,23081860955559
Finland	1981	0,00311562766937618	0,739203086	18,2988	1046,3309	0,427640319062382
Finland	1982	0,00427426517433181	5,437687916	18,7586	1059,3128	5,01026139856682
Finland	1983	0,00561858380604521	4,850766724	19,229	1045,752	4,28890834339548
Finland	1984	0,00597770882670217	1,85659924	19,7413	1043,4591	1,25882835732978
Finland	1985	0,00535773088893726	2,935428341	20,3545	1039,8909	2,39965525210627
Finland	1986	0,00417939847224478	2,831861308	20,8413	1048,586	2,41392146077552
Finland	1987	0,00325322926045947	5,642100803	21,5223	1049,1506	5,31677787695405
Finland	1988	0,0028402933295704	2,104299445	22,5776	1046,214	1,82027011204296
Finland	1989	0,00291111961319699	6,708176521	23,6407	1047,0497	6,4170645596803
Finland	1990	0,0036167125679852	1,62191851	23,6955	1047,7663	1,26024725320148
Finland	1994	0,00485026552997307	-4,073536367	21,792	1035,2251	-4,55856291999731
Finland	1995	0,00431979254890064	7,582357796	22,6221	1043,8474	7,15037854110994
Finland	1996	0,0038238456484668	-0,051044374	23,373	1052,7704	-0,43342893884668
Finland	1997	0,00328576546803999	5,166854108	24,7607	1032,8593	4,838277561196
Finland	1998	0,00297819935436572	2,439298533	26,0355	1041,3941	2,14147859756343
Finland	1999	0,00265825653936362	4,510715402	27,1294	1043,5153	4,24488974806364
Finland	2000	0,00232385847437993	0,613247732	28,5988	1063,9459	0,380861884562007
Finland	2001	0,00207822166949248	3,172163334	29,2702	1044,1283	2,96434116705075
Finland	2002	0,0022794674635433	2,246163586	29,6899	1058,2024	2,01821683964567
Finland	2003	0,002426750305705	5,964567083	30,2099	1037,7101	5,7218920524295
Finland	2004	0,00238741775465052	4,832458586	31,3047	1057,3484	4,59371681053495
Finland	2005	0,00290772286435448	1,049713039	32,0651	1037,22	0,758940752564552
Finland	2006	0,00342834933510221	2,672963198	33,2375	1040,5757	2,33012826448978
Finland	2007	0,00384514503737637	3,645566439	34,8127	1053,9643	3,26105193526236
Finland	2008	0,00426336069489817	2,398559979	34,9006	1044,6505	1,97222390951018
Finland	2009	0,00466634648837526	1,859214896	31,8617	1037,6279	1,39258024716247
Finland	2010	0,0047939181680126	2,762750112	32,6652	1055,6816	2,28335829519874
Finland	2011	0,00458542639445681	0,370732946	33,3502	1039,0897	-0,087809693445681
Finland	2012	0,00464634803011251	-0,134761756	32,7078	1038,4787	-0,599396559011251
France	1979	0,00377783263087747	0,684995516	20,1694	1053,8414	0,307212252912253
France	1980	0,00384858461839794	0,44693629	20,3842	1053,1464	0,062077828160206
France	1981	0,0043975689232279	2,224091152	20,488	1054,7878	1,78433425967721
France	1982	0,0050812797975977	2,060881694	20,8759	1054,6031	1,55275371424023
France	1983	0,00560977241769531	-0,173452658	21,0255	1051,5066	-0,734429899769531
France	1984	0,00596990281789374	-1,070624172	21,2426	1050,4035	-1,66761445378937
France	1985	0,00605522284876365	0,907323419	21,4807	1052,8774	0,301801134123635
France	1986	0,00593529381920732	2,303771412	21,8746	1052,5485	1,71024203007927
France	1987	0,00580741016153444	0,953154925	22,318	1049,7441	0,372413908846556
France	1988	0,00573208038153682	3,592489807	23,2414	1052,178	3,01928176884632
France	1989	0,00558499403203912	3,658178088	24,1107	1047,6829	3,09967868479609
France	1990	0,00535947241137541	3,48554607	24,6791	1054,4793	2,94959882886246
France	1991	0,0050862429466193	1,669219054	24,8107	1052,5179	1,16059475933807
France	1992	0,00253162164413751	1,877670775	25,0828	1054,792	1,62450861058625
France	1993	0,00498897895714458	1,092864389	24,8215	1050,6252	0,593966493285542
France	1994	0,00434773875986649	0,778955436	25,3094	1050,6495	0,344181560013351
France	1995	0,00373436642232047	3,004984463	25,7438	1048,3127	2,63154782076795
France	1996	0,00362267386800881	0,436366328	26,0085	1055,0408	0,074098941199119
France	1997	0,00354898348459426	1,474464635	26,5218	1055,2754	1,11956628654057
France	1998	0,00354418143520504	2,977778682	27,364	1050,1937	2,6233605384795
France	1999	0,00369199466237892	2,721432809	28,1512	1053,6951	2,35223334276211
France	2000	0,00515562153857882	3,093100435	29,0428	1052,7833	2,57753828114212
France	2001	0,00686972098902612	3,138402687	29,3955	1046,8581	2,45143058809739
France	2002	0,00730028375636299	3,520912984	29,5092	1049,3261	2,7908846083637
France	2003	0,00729359811166766	0,452190858	29,5415	1046,3136	-0,277168953166766
France	2004	0,00710715292885425	2,095031552	30,1422	1051,1248	1,38431625911458
France	2005	0,00738478036718142	1,144031331	30,3979	1048,5094	0,405553294281858
France	2006	0,00756154644274314	2,361320737	30,9039	1048,3126	1,60516609272569
France	2007	0,00699201088966255	2,974949766	31,4394	1048,5003	2,27574867703374
France	2008	0,00620260233055202	0,230805279	31,3259	1038,6555	-0,389454954055202
France	2009	0,00560088415131953	1,247381501	30,2489	1047,4404	0,687293085868047
France	2010	0,00515482887747497	1,006306579	30,692	1046,0514	0,490823691252503
France	2011	0,00494909650215019	0,533272164	31,1743	1044,9109	0,038362513784981
France	2012	0,00492818387644202	-0,746415089	31,1307	1051,1227	-1,2392334766442
Germany	1996	0,00294336766261516	0,895321929	28,8467	1057,9447	0,600985162738484
Germany	1997	0,00289894282614555	0,273026819	29,3173	1055,2652	-0,016867463614555
Germany	1998	0,00146420371666274	1,067045849	29,9026	1054,1541	0,920625477333726
Germany	1999	0,0001514479756395	1,798006832	30,4754	1058,3472	1,78286203443605
Germany	2000	0,000646554705496026	0,917908459	31,3465	1052,5776	0,853252988450397
Germany	2001	0,00135523350399828	1,729803717	31,819	1057,9928	1,59428036660017
Germany	2002	0,00168366939577364	-0,028933437	31,7677	1055,1585	-0,197300376577364
Germany	2003	0,0016826973430759	0,657776944	31,5242	1054,3498	0,48950720969241
Germany	2004	0,000553786318928476	0,586725701	31,9038	1053,5848	0,531347069107152
Germany	2005	-0,000217073712591497	0,378623514	32,1436	1053,0449	0,40033088525915
Germany	2006	-0,000567621460303703	1,237924967	33,3758	1057,8389	1,29468711303037
Germany	2007	-0,00112733905180031	-0,007321658	34,5103	1056,5006	0,105412247180031
Germany	2008	-0,00133629209153475	0,931122803	34,9341	1051,7357	1,06475201215348
Germany	2009	-0,00189962187708971	-0,458085826	33,0632	1053,6376	-0,268123638291029
Germany	2010	-0,0025306266536258	1,026515569	34,4654	1049,9743	1,27957823436258
Germany	2011	-0,00153081158019151	1,746602603	35,6931	1053,0165	1,89968376101915
Germany	2012	0,000253653444804054	0,722200041	35,7671	1051,9878	0,696834696519595
Hungary	1996	-0,00139123137511958	-3,902068305	11,821	1060,7627	-3,76294516748804
Hungary	1997	-0,00171624165635182	0,640705654	12,2443	1071,5067	0,812329819635182
Hungary	1998	-0,00201256144024607	3,393270789	12,7893	1055,1484	3,59452693302461
Hungary	1999	-0,00232408848328446	1,538142853	13,2409	1068,7884	1,77055170132845
Hungary	2000	-0,00282859806147525	1,150203958	13,8383	1060,9651	1,43306376414753
Hungary	2001	-0,00259427811200553	5,230110978	14,3881	1064,2588	5,48953878920055
Hungary	2002	-0,00229116310290177	6,426139955	15,0772	1054,894	6,65525626529018
Hungary	2003	-0,00284346344999046	5,537023011	15,6917	1067,2506	5,82136935599905
Hungary	2004	-0,00286023439431859	3,983170001	16,4797	1052,1797	4,26919344043186
Hungary	2005	-0,00221194382535378	3,585966868	17,2159	1066,9508	3,80716125053538
Hungary	2006	-0,00198681210304076	1,722937167	17,926	1048,4258	1,92161837730408
Hungary	2007	-0,00155595309438375	-2,953961033	18,0456	1051,5553	-2,79836572356163
Hungary	2008	-0,00154795226468693	-1,848806997	18,2361	1051,6699	-1,69401177053131
Hungary	2009	-0,00174944161467335	-4,353302152	17,0678	1057,3416	-4,17835799053267
Hungary	2010	-0,00154788892178549	-2,082049142	17,2414	1050,4585	-1,92726024982145
Hungary	2011	-0,00225758656642704	2,849872348	17,6027	1064,0193	3,0756310046427
Hungary	2012	-0,00282959349193497	-4,649122074	17,4324	1061,6438	-4,3661627248065
Italy	1991	0,000837436183627262	2,713195572	24,9191	1062,9795	2,62945195363727
Italy	1992	0,000692551592722328	0,383811705	25,1175	1058,9682	0,314556545727767
Italy	1993	0,000679475069478995	-4,162867548	24,8881	1066,0322	-4,2308150549479
Italy	1994	0,00061154544774453	-0,263707066	25,4182	1067,2471	-0,324861610774453
Italy	1995	0,000203741491936357	0,229381935	26,1516	1064,3447	0,209007785806364
Italy	1996	1,58857492690444e-05	1,831908042	26,4807	1060,5726	1,8303194670731
Italy	1997	0,000281083576660268	0,007511915	26,9526	1059,5854	-0,0205964426660268
Italy	1998	0,000529209484560936	-1,376035846	27,3806	1061,9024	-1,42895679445609
Italy	1999	0,000287781559944801	1,486965552	27,8033	1057,6416	1,45818739600552
Italy	2000	0,000168222592387292	0,115664076	28,8218	1064,1121	0,0988418167612708
Italy	2001	0,00045313894783459	2,960399384	29,3147	1058,0566	2,91508548921654
Italy	2002	0,000561833783884503	1,21201135	29,3253	1056,6557	1,15582797161155
Italy	2003	0,00149027365065881	0,536284068	29,2099	1056,5913	0,387256702934119
Italy	2004	0,00445496711851295	0,884465685	29,4506	1055,1637	0,438968973148705
Italy	2005	0,00649281457886763	0,635417025	29,5536	1064,7424	-0,013864432886763
Italy	2006	0,00492598403750056	0,888551319	30,0239	1062,5836	0,395952915249944
Italy	2007	0,00301011822013113	0,998032997	30,2804	1061,136	0,697021174986887
Italy	2008	0,00506210625867211	-1,353441792	29,7327	1055,6714	-1,85965241786721
Italy	2009	0,00664668434114539	-2,990118536	27,9442	1060,4042	-3,65478697011454
Italy	2010	0,00456652945750122	-0,80661894	28,3029	1060,2217	-1,26327188575012
Italy	2011	0,00308064769546647	-0,805093896	28,3597	1058,6284	-1,11315866554665
Japan	1995	0,00341266782295882	1,230842195	28,0264	1051,9086	0,889575412704118
Japan	1996	0,00382519346035963	0,181759206	28,6949	1056,2937	-0,200760140035963
Japan	1997	0,00256698474955955	0,320183191	29,0834	1051,9061	0,063484716044045
Japan	1998	0,00262402493618848	0,492744375	28,4246	1054,0878	0,230341881381152
Japan	1999	0,00252991886811906	-0,356700582	28,3146	1055,6275	-0,609692468811906
Japan	2000	0,00189858397278696	-1,026305532	28,8981	1058,349	-1,2161639292787
Japan	2001	0,00173707066719305	-1,639281497	28,9321	1054,7158	-1,81298856371931
Japan	2002	0,00219910144242138	1,017436576	28,9549	1056,7275	0,797526431757862
Japan	2003	0,00232797741232727	0,039945544	29,3888	1054,6049	-0,192852197232727
Japan	2004	0,00214210051394719	1,060679151	30,0591	1052,4741	0,846469099605281
Japan	2005	0,000336679246464868	0,870550476	30,4456	1053,206	0,836882551353513
Japan	2006	9,39253762885388e-05	0,83911171	30,941	1052,9916	0,829719172371146
Japan	2007	-0,000133048453116073	0,83408782	31,5842	1056,3729	0,847392665311607
Japan	2008	0,000115454460064498	-1,225365892	31,2393	1052,4224	-1,23691133800645
Japan	2009	-0,000522106976753287	1,267307484	29,5152	1053,6444	1,31951818167533
Japan	2010	-0,00114391056069957	2,605941871	30,8861	1057,9758	2,72033292706996
Japan	2011	-0,000842746322420746	0,735143988	30,7973	1050,2132	0,819418620242075
Netherlands	1991	0,00690980150929627	-2,321135554	28,2702	1046,3207	-3,01211570492963
Netherlands	1992	0,00791144172060213	3,440763317	28,5366	1052,0486	2,64961914493979
Netherlands	1993	0,00758921917865123	-2,3831571	28,6914	1046,9309	-3,14207901786512
Netherlands	1994	0,00699425967814103	2,590624098	29,3662	1051,505	1,8911981301859
Netherlands	1995	0,00604759806958211	2,535604263	30,1272	1049,5627	1,93084445604179
Netherlands	1996	0,00495149204587606	2,832330364	30,9149	1061,2431	2,33718115941239
Netherlands	1997	0,00462461816755877	4,029302046	31,9901	1043,1579	3,56684022924412
Netherlands	1998	0,00516094203804669	3,456063561	33,192	1050,0252	2,93996935719533
Netherlands	1999	0,00618545672345482	2,105478039	34,4634	1054,8135	1,48693236665452
Netherlands	2000	0,0066771251340706	2,22501789	35,7167	1046,0973	1,55730537659294
Netherlands	2001	0,00717330943263154	5,587168026	36,023	1050,6999	4,86983708273685
Netherlands	2002	0,00757696157103385	-0,603542966	35,779	1054,754	-1,36123912310339
Netherlands	2003	0,00640333088622962	-2,493479796	35,706	1055,8675	-3,13381288462296
Netherlands	2004	0,00472929195490302	0,608070197	36,2508	1046,984	0,135141001509698
Netherlands	2005	0,00348079807697878	-0,295603037	36,9742	1052,0465	-0,643682844697878
Netherlands	2006	0,00233936353023831	0,545383285	38,3307	1054,4084	0,311446931976169
Netherlands	2007	0,00160742721693582	2,649652825	39,8503	1042,6241	2,48891010330642
Netherlands	2008	0,00217758351058763	-0,275519183	40,525	1056,1495	-0,493277534058763
Netherlands	2009	0,00390051188839055	-1,082173827	38,9845	1047,8759	-1,47222501583906
Netherlands	2010	0,00515609257750693	-0,150584176	39,1979	1042,7726	-0,666193433750693
Netherlands	2011	0,0051424080305919	-0,371154977	39,6566	1052,9718	-0,88539578005919
Netherlands	2012	0,00467518254457282	-2,258273965	38,8903	1051,3063	-2,72579221945728
Norway	1979	0,00382518323953398	-0,228949213	25,1537	1057,3571	-0,611467536953398
Norway	1980	0,00341146153506899	3,423143484	26,203	1067,1095	3,0819973304931
Norway	1981	0,00321742057798654	2,867979992	26,5176	1040,7276	2,54623793420135
Norway	1982	0,0034467228964025	0,469047717	26,454	1067,0808	0,12437542735975
Norway	1983	0,00367953573210931	1,656084771	27,3904	1066,2446	1,28813119778907
Norway	1984	0,00331608902234794	3,88179022	28,9208	1051,0791	3,55018131776521
Norway	1985	0,00282601239405179	2,332060395	30,3738	1059,4466	2,04945915559482
Norway	1986	0,00299920364223174	2,451672184	31,494	1062,7701	2,15175181977683
Norway	1987	0,00357325534687886	-0,074860966	31,9015	1036,8332	-0,432186500687886
Norway	1988	0,00469146609575284	1,467185816	31,6799	1050,6185	0,998039206424716
Norway	1989	0,00539372161536983	1,789011716	31,8597	1056,1334	1,24963955446302
Norway	1990	0,00413660758743106	1,955114899	32,3663	1054,3775	1,54145414025689
Norway	1991	0,00344744293750906	2,860405739	33,207	1061,0785	2,51566144524909
Norway	1992	0,00477640668701652	4,294638854	34,1845	1075,9454	3,81699818529835
Norway	1995	0,00571012323541492	2,890624365	37,8219	1058,7311	2,31961204145851
Norway	1996	0,00520475311031904	3,762631396	39,542	1069,7422	3,2421560849681
Norway	1997	0,00508168501260786	3,718080484	41,4473	1056,6427	3,20991198273921
Norway	1998	0,00543692608829818	5,747776671	42,3	1048,7325	5,20408406217018
Norway	1999	0,00597186433990888	2,517753137	42,8667	1056,8158	1,92056670300911
Norway	2000	0,00687109271337869	3,818465402	43,9756	1056,8789	3,13135613066213
Norway	2001	0,00651155681430812	-0,004527232	44,6321	1050,1175	-0,655682913430812
Norway	2002	0,00507329490508392	8,028984862	45,043	1044,856	7,52165537149161
Norway	2003	0,00540747595514241	4,580522484	45,2258	1057,2074	4,03977488848576
Norway	2004	0,00588256162906588	3,251391443	46,7509	1051,6229	2,66313528009341
Norway	2005	0,00592680380866424	7,827563048	47,6396	1048,7312	7,23488266713358
Norway	2006	0,00683397540457021	-6,364022724	48,3269	1050,1821	-7,04742026445702
Norway	2007	0,00808644751109113	6,348868824	49,1347	1054,4368	5,54022407289089
Norway	2008	0,0104010640514243	4,045181936	48,5184	1060,4543	3,00507553085757
Norway	2009	0,0125413211250516	4,08074038	47,1517	1062,0204	2,82660826749484
Norway	2010	0,0126911303440367	2,725207799	46,7763	1049,3646	1,45609476459633
Norway	2011	0,01253456915965	4,360137506	46,7912	1061,3405	3,106680590035
Norway	2012	0,0130563939023802	3,379216474	47,5132	1054,9417	2,07357708376198
Poland	1996	0,00135813176529731	5,268150782	9,7049	1063,4499	5,13233760547027
Poland	1997	0,000761031261097617	7,091202604	10,3918	1060,1569	7,01509947789024
Poland	1998	0,000654767961263834	5,473263994	10,9121	1064,0202	5,40778719787362
Poland	1999	0,000357596936169684	3,485569007	11,4096	1058,3002	3,44980931338303
Poland	2000	-8,30240815616162e-05	1,650670229	11,9	1061,5723	1,65897263715616
Poland	2001	-0,0103890114996866	4,135507898	12,045	1060,649	5,17440904796866
Poland	2002	-0,000275833198309328	-1,024935622	12,2249	1061,2193	-0,997352302169067
Poland	2003	-0,000463082116862558	1,206677741	12,6727	1059,8223	1,25298595268626
Poland	2004	-0,000674699304458624	1,713110644	13,3288	1062,0292	1,78058057444586
Poland	2005	-0,000584956197648606	1,537769013	13,8084	1058,6843	1,59626463276486
Poland	2006	-0,000439392971943854	4,848110958	14,6747	1059,3861	4,89205025519439
Poland	2007	-0,000633504993849803	4,209167712	15,7382	1057,2997	4,27251821138498
Poland	2008	-0,000542902782962087	4,002872411	16,3552	1056,5261	4,05716268929621
Poland	2009	0,000136383096155985	4,769631375	16,6259	1060,3263	4,7559930653844
Poland	2010	0,000677861914827715	2,191736507	17,2256	1078,2212	2,12395031551723
Poland	2011	0,000840855887497047	0,357290089	18,0417	1060,617	0,273204500250295
Poland	2012	0,00917863266359088	-0,108922224	18,3556	1059,3674	-1,02678549035909
Portugal	1996	0,0034680391631908	2,068968735	18,7	1082,8721	1,72216481868092
Portugal	1997	0,00376703939767265	2,687493136	19,4407	1057,2173	2,31078919623274
Portugal	1998	0,00447458725181825	4,642411847	20,2696	1067,0143	4,19495312181818
Portugal	1999	0,00506668478917303	6,591668151	20,9389	1063,0647	6,0849996720827
Portugal	2000	0,00567233151801402	3,628564394	21,5798	1076,766	3,0613312421986
Portugal	2001	0,00705335811094099	1,583010003	21,8446	1072,7086	0,877674191905901
Portugal	2002	0,00707723244681337	0,994014966	21,8923	1076,6703	0,286291721318663
Portugal	2003	0,00549170382067569	0,295161217	21,6065	1071,9087	-0,254009165067569
Portugal	2004	0,00376116966138244	1,721978355	21,9454	1058,8856	1,34586138886176
Portugal	2005	0,00239415131017158	0,702527111	22,0726	1072,461	0,463111979982842
Portugal	2006	0,00185704484254417	-0,370555807	22,3751	1051,8563	-0,556260291254417
Portugal	2007	0,00180495138208549	1,917601325	22,8877	1057,7004	1,73710618679145
Portugal	2008	0,00196497187683895	1,589690555	22,9002	1066,34	1,3931933673161
Portugal	2009	0,00144295285462418	1,762586398	22,1971	1046,382	1,61829111253758
Portugal	2010	0,000953763135435218	1,66001106	22,6081	1033,8844	1,56463474645648
Portugal	2011	0,000459205769887854	-4,163359844	22,2278	1053,4484	-4,20928042098879
Portugal	2012	-0,00146976761782259	-3,16435133	21,5782	1056,7995	-3,01737456821774
Slovakia	1998	0,00184800537317333	4,68001918	12,7887	1053,6396	4,49521864268267
Slovakia	1999	0,00134211581725751	-1,272968416	12,7517	1043,5067	-1,40717999772575
Slovakia	2000	0,00102105253003609	1,956857491	12,8942	1048,1673	1,85475223799639
Slovakia	2001	-0,00135284895163472	2,962807437	13,3751	1070,5349	3,09809233216347
Slovakia	2002	-0,00182844905654775	5,09306366	14,0079	1047,8933	5,27590856565478
Slovakia	2003	-0,00036345944229519	-0,656666403	14,7641	1054,5491	-0,620320458770481
Slovakia	2004	-0,00065799849430305	3,919649974	15,5292	1059,1931	3,9854498234303
Slovakia	2005	-0,000203596474021723	6,19515727	16,5301	1057,7672	6,21551691740217
Slovakia	2006	9,80961528438577e-05	3,445820965	17,8826	1055,6784	3,43601134971561
Slovakia	2007	4,59722450480726e-05	9,105514916	19,772	1052,1096	9,10091769149519
Slovakia	2008	0,000291826585029668	5,021624801	20,8131	1048,1325	4,99244214249703
Slovakia	2009	0,000857920798895253	1,229729391	19,6687	1064,3758	1,14393731111047
Slovakia	2010	0,001333461480475	3,174011092	20,5718	1022,7014	3,0406649439525
Slovakia	2011	0,000932347097489495	-1,493784523	21,2529	1034,5198	-1,58701923274895
Slovakia	2012	0,00129019621517713	-1,722601192	21,5608	1067,2647	-1,85162081351771
Slovenia	1996	0,000215638246484066	3,693490675	16,908	1069,6189	3,67192685035159
Slovenia	1997	-0,000625165839812812	5,104964173	17,8043	1054,3995	5,16748075698128
Slovenia	1998	-0,00134363993667996	1,6608425	18,4261	1076,2791	1,795206493668
Slovenia	1999	-0,00217879953030178	3,526407577	19,3847	1066,5959	3,74428753003018
Slovenia	2000	0,000714563624169812	4,482145607	20,1325	1063,0958	4,41068924458302
Slovenia	2001	0,00296513694848075	4,461797804	20,6997	1077,3802	4,16528410915192
Slovenia	2002	0,0015762283645688	2,998479059	21,4606	1064,7711	2,84085622254312
Slovenia	2003	0,00123992249229441	0,361524663	22,0567	1064,2355	0,237532413770559
Slovenia	2004	0,000603149614194823	3,357981364	23,0052	1027,2009	3,29766640258052
Slovenia	2005	0,000640867290363992	4,397933494	23,8837	1062,8266	4,3338467649636
Slovenia	2006	0,00173358998343525	2,94419672	25,1462	1064,5583	2,77083772165647
Slovenia	2007	0,00319624249052974	4,276110896	26,745	1049,7363	3,95648664694703
Slovenia	2008	0,00560774301050194	1,827813191	27,5852	1040,6884	1,26703888994981
Slovenia	2009	0,00158265952207052	-0,673645084	25,189	1072,248	-0,831911036207052
Slovenia	2010	0,00907972825624494	-0,58068693	25,4076	1061,3525	-1,48865975562449
Slovenia	2011	0,00437031694848527	0,632997142	25,5133	1051,3132	0,195965447151473
Slovenia	2012	0,00207948616189825	-4,58820979	24,7924	1065,1574	-4,79615840618983
Spain	2001	0,00843925608073362	3,073723283	26,2991	1056,5182	2,22979767492664
Spain	2002	0,0122390869124811	3,018453341	26,5979	1064,5939	1,79454464975189
Spain	2003	0,0165756448970545	3,631800551	26,9431	1062,1986	1,97423606129455
Spain	2004	0,0182490602936052	2,673847889	27,3664	1069,1085	0,84894185963948
Spain	2005	0,0174043846249299	3,808381189	27,8629	1061,9411	2,06794272650701
Spain	2006	0,0170369924254276	3,010637311	28,5693	1065,8211	1,30693806845724
Spain	2007	0,0170471985358218	3,241985632	29,0723	1063,8218	1,53726577841782
Spain	2008	0,0186832002175627	3,300394845	28,9191	1067,2068	1,43207482324373
Spain	2009	0,0160812383753943	1,772894482	27,6544	1070,561	0,16477064446057
Spain	2010	0,00889670228814809	-4,509306594	27,5424	1063,0849	-5,39897682281481
Spain	2011	0,00461469812552464	-2,257239329	27,2705	1063,8561	-2,71870914155246
Spain	2012	0,00355970471798497	-5,114069304	26,6837	1065,9246	-5,4700397757985
Sweden	1996	0,005260829234877	-0,762949018	26,2305	1043,7276	-1,2890319414877
Sweden	1997	0,00159273786756655	-0,696623523	26,9758	1057,2844	-0,855897309756655
Sweden	1998	0,000572786013524717	1,625156375	28,1004	1066,1901	1,56787777364753
Sweden	1999	0,000555275330423865	2,9262978	29,3505	1053,2566	2,87077026695761
Sweden	2000	0,000779575219631195	5,082270368	30,6912	1063,8735	5,00431284603688
Sweden	2001	0,00160704476040188	6,504247178	31,0873	1063,3911	6,34354270195981
Sweden	2002	0,00268831232799327	3,142482754	31,6288	1054,8812	2,87365152120067
Sweden	2003	0,00325968192303023	0,852107603	32,2633	1063,9219	0,526139410696977
Sweden	2004	0,00372786068012869	1,259862795	33,5252	1061,7327	0,887076726987131
Sweden	2005	0,0039407342679005	1,930929735	34,3322	1055,2829	1,53685630820995
Sweden	2006	0,00400743601150649	3,557987531	35,7403	1059,3622	3,15724392984935
Sweden	2007	0,00564068817436751	5,517986743	36,6841	1059,3727	4,95391792556325
Sweden	2008	0,00744308824233894	2,29885397	36,1969	1064,2694	1,55454514576611
Sweden	2009	0,00782075650310469	1,957780916	34,029	1061,3419	1,17570526568953
Sweden	2010	0,00855543444931726	1,599362331	35,7608	1055,6207	0,743818886068274
Sweden	2011	0,00856168968916004	3,294799548	36,4374	1048,3827	2,438630579084
Sweden	2012	0,00758008582951434	3,486161022	36,0651	1057,5392	2,72815243904857
Switzerland	1996	0,00670480046955909	-0,499973796	34,1908	1059,7782	-1,17045384295591
Switzerland	1997	0,0044261305750419	1,723800685	34,9424	1051,3186	1,28118762749581
Switzerland	1998	0,00241181586147896	2,477939961	35,8779	1049,5055	2,2367583748521
Switzerland	1999	0,00297577651615073	3,028108206	36,2902	1055,1478	2,73053055438493
Switzerland	2000	0,00478059004492404	2,687498564	37,5009	1061,646	2,2094395595076
Switzerland	2001	0,00563536544208972	2,873907126	37,6456	1055,4703	2,31037058179103
Switzerland	2002	0,00634777464592685	-1,349795442	37,403	1064,5861	-1,98457290659268
Switzerland	2003	0,00759337602114787	-0,798898046	37,1079	1055,9721	-1,55823564811479
Switzerland	2004	0,007446786459335	2,261531972	37,9117	1044,7093	1,5168533260665
Switzerland	2005	0,00689794155907596	2,231064721	38,8181	1063,2535	1,5412705650924
Switzerland	2006	0,00642657780333914	3,703655025	40,0747	1060,6937	3,06099724466609
Switzerland	2007	0,00629531747189602	4,105806481	41,3998	1051,6111	3,4762747338104
Switzerland	2008	0,0089769631854049	0,112040219	41,8352	1064,8053	-0,78565609954049
Switzerland	2009	0,0127872472377266	1,491865014	40,4719	1066,7388	0,21314029022734
Switzerland	2010	0,0125732330414145	1,916207023	41,7468	1049,3121	0,65888371885855
Switzerland	2011	0,0104700115485475	2,824564583	42,0506	1062,3756	1,77756342814525
United Kingdom	1991	0,00299377797014267	1,372107276	24,4923	1052,4012	1,07272947898573
United Kingdom	1992	0,00309726597030659	4,212635847	24,5394	1051,6365	3,90290924996934
United Kingdom	1993	0,00270797177050226	4,458272567	25,1323	1053,7769	4,18747538994977
United Kingdom	1994	0,00240033058470137	1,841226705	26,077	1053,8981	1,60119364652986
United Kingdom	1995	0,00254910833444476	2,783596528	26,6617	1051,5688	2,52868569455552
United Kingdom	1996	0,00264897652315718	4,018251943	27,3073	1054,9855	3,75335429068428
United Kingdom	1997	0,00254950832511333	4,519519743	27,9323	1051,4223	4,26456891048867
United Kingdom	1998	0,00257885276776589	2,824805243	28,8334	1051,5867	2,56691996622341
United Kingdom	1999	0,00291831085690792	2,807465163	29,636	1055,5366	2,51563407730921
United Kingdom	2000	0,00333962297798075	5,192984974	30,6475	1050,905	4,85902267620193
United Kingdom	2001	0,00357939967962492	4,882444409	31,3433	1049,9213	4,52450444103751
United Kingdom	2002	0,00385717953898181	1,789682991	31,975	1053,8446	1,40396503710182
United Kingdom	2003	0,00424234416858158	3,157168679	33,1986	1051,9425	2,73293426214184
United Kingdom	2004	0,00466726906481587	1,697107884	33,8356	1055,0386	1,23038097751841
United Kingdom	2005	0,00570564668536326	1,517196934	34,5187	1049,639	0,946632265463674
United Kingdom	2006	0,00688973885652449	2,200474763	35,3267	1047,2062	1,51150087734755
United Kingdom	2007	0,00737756792471991	0,272708259	35,9388	1056,3205	-0,465048533471991
United Kingdom	2008	0,00781705601048666	1,287038049	35,5269	1049,2485	0,505332447951334
United Kingdom	2009	0,0079013786514087	1,519536165	33,7574	1051,9183	0,72939829985913
United Kingdom	2010	0,0075925872144407	1,057604479	34,1291	1051,4285	0,29834575755593
United Kingdom	2011	0,00786969097539079	-1,313229109	34,4022	1050,8904	-2,10019820653908
United States	1971	0,0117181525284073	4,616296533	21,6032	1051,8447	3,44448128015927
United States	1972	0,0127236018180754	4,743553933	22,4984	1051,2709	3,47119375119246
United States	1973	0,0107627334935303	6,146668423	23,542	1052,1294	5,07039507364697
United States	1974	0,0095904638487632	-1,067220971	23,2058	1054,7975	-2,02626735587632
United States	1975	0,00917846811603094	2,440260203	22,9366	1053,6046	1,52241339139691
United States	1976	0,00990862925173249	3,208437161	23,9387	1052,5376	2,21757423582675
United States	1977	0,00954748973251286	3,099699278	24,7915	1052,5694	2,14495030474871
United States	1978	0,0101084688238127	4,465358518	25,8952	1052,6571	3,45451163561873
United States	1979	0,0106520643482762	1,910070639	26,4236	1051,7494	0,84486420417238
United States	1980	0,011096884336321	0,567595508	26,0557	1052,8369	-0,5420929256321
United States	1981	0,00964208748972473	2,28062185	26,4665	1051,6155	1,31641310102753
United States	1982	0,00986247111893498	1,7431444	25,7137	1050,5972	0,756897288106502
United States	1983	0,00957876112365231	3,28830974	26,662	1051,9759	2,33043362763477
United States	1984	0,00918571724566614	6,875637567	28,3481	1050,1992	5,95706584243339
United States	1985	0,00869576375581714	2,683130558	29,288	1052,0605	1,81355418241829
United States	1986	0,00890066786812255	3,780336463	30,0423	1050,8763	2,89026967618774
United States	1987	0,00928447739614331	2,299417265	30,8058	1050	1,37096952538567
United States	1988	0,00897835782670437	4,813660821	31,8103	1049,9915	3,91582503832956
United States	1989	0,00912133856675293	2,923999277	32,671	1049,7203	2,01186542032471
United States	1991	0,0113605516593131	0,659536386	32,4672	1045,8493	-0,47651877993131
United States	1993	0,0139654756681332	1,705075984	33,6486	1049,9554	0,30852841718668
United States	1994	0,0132741292872904	2,695392414	34,5856	1047,8769	1,36797948527096
United States	1995	0,0123384592892401	3,078345856	35,1085	1048,9278	1,84449992707599
United States	1996	0,0119790518610856	2,982761351	36,0188	1047,0623	1,78485616489144
United States	1998	0,0121123707283755	5,873972048	38,393	1047,1899	4,66273497516245
United States	1999	0,0117253545663599	3,262851444	39,7351	1048,7906	2,09031598736401
United States	2000	0,0115495878254439	4,800937957	40,9115	1047,9977	3,64597917445561
United States	2001	0,0111898329988532	2,784295914	40,9013	1045,6862	1,66531261411468
United States	2002	0,00994655521284159	3,330617016	41,2372	1047,9858	2,33596149471584
United States	2003	0,00932114868442424	2,916413879	42,005	1048,6472	1,98429901055758
United States	2004	0,00863185861469374	3,544948662	43,2033	1048,4559	2,68176280053063
United States	2005	0,00929779814052861	1,289404824	44,2366	1049,3298	0,359625009947139
United States	2006	0,00925974023871658	3,877961905	44,9869	1049,449	2,95198788112834
United States	2007	0,00968917823800483	1,885155117	45,3502	1047,3915	0,916237293199517
United States	2008	0,00955592144554289	1,813056672	44,7952	1047,7673	0,857464527445711
United States	2009	0,00950352730220279	-0,346467699	43,1696	1048,1191	-1,29682042922028
