# Supplementary material for: Changes in Income at Macro Level Predict Sex Ratio at Birth in OECD Countries
Source: PLoS One. 2016 Jul 20;11(7):e0158943. doi: 10.1371/journal.pone.0158943 (PMC4954671; doi:10.1371/journal.pone.0158943)
Supplement: S1 R Code — (R) [file pone.0158943.s006.R]

# install.packages(c("Hmisc", "dummies", "plm", "ggplot2", "stargazer", "QuantPsyc"))

require(Hmisc);require(dummies);require(plm);require(ggplot2);require(stargazer);require(QuantPsyc)

# Aleksi
setwd("C:/Users/ahskar/Google Drive/Sex ratio, Ohto&Allu/01_R_files")
# Ohto
setwd("C://Users//DaCuica//Google Drive//research//Sex ratio, Ohto&Allu//01_R_files")
# Ohto office
setwd("C://Users//Kanninen Ohto//Google Drive//research//Sex ratio, Ohto&Allu//01_R_files")

# read the data
ts <- read.csv2("final_data.csv")

# make pdata.frame
ts <- pdata.frame(ts)

######################################## regressions, in a table, Table 1 and Table A1

reg_1 <- plm(sexr ~ dinc_p , data=ts, effect = "twoways")
reg_2 <- plm(sexr ~ inc , data=ts, effect = "twoways")
reg_3 <- plm(sexr ~ dinc_p  +inc , data=ts, effect = "twoways")
# reg_1 <- plm(sexr ~ dinc.3luok , data=ts,effect = "twoways")
stargazer(reg_1, reg_2, reg_3, type="text", style="default", omit.stat="f", title="fixed effects")
stargazer(reg_1, type="latex", style="default", omit.stat="f", title="fixed effects")

# standardized coefficients
reg_1 <- plm(sexr ~ dinc_p , data=ts, effect = "twoways")
reg_1$coefficients*1/1000
reg_1$coefficients*sd(ts$dinc_p)

####################################### descriptive statistics

# sample size
ss <- aggregate(ts[,1], by=list(ts$country), FUN=length)
write.csv2(ss, "sample_size.csv", row.names=FALSE)

# descriptive statistics
ds <- rbind(c("Change in disp. income, %, per capita", mean(ts[,7]), sd(ts[,7]), min(ts[,7]), max(ts[,7])),
c("SRB", mean(ts[,6]), sd(ts[,6]), min(ts[,6]), max(ts[,6])), 
c("GDP per capita, thousands dollars", mean(ts[,5]), sd(ts[,5]), min(ts[,5]), max(ts[,5])))
ds[,2] <- round(as.numeric(ds[,2]),1)
ds[,3] <- round(as.numeric(ds[,3]),1)
ds[,4] <- round(as.numeric(ds[,4]),1)
ds[,5] <- round(as.numeric(ds[,5]),1)
colnames(ds) <- c("Variable", "Mean", "Sd", "Min", "Max")
write.csv2(ds, "descriptive_statistics.csv", row.names=FALSE)


######################################## graph with year and country controls
# regress and create cleaned data
reg <- lm(sexr ~ dinc_p + I(factor(year))+ I(factor(country)), data=ts)
summary(reg)

ts2 <- as.data.frame(cbind(ts$sexr, ts$dinc_p))
colnames(ts2) <- c("sexr","dinc_p")
countries <- unique((ts$country))[2:23]
for (i in 1972:2012){
  ts2$sexr[which(ts$year == i) ] <- ts2$sexr[which(ts$year == i)] - reg$coefficients[i - 1969]
}
for (i in 1:22){
  ts2$sexr[which(ts$year == i) ] <- ts2$sexr[which(ts$country == countries[i])] - reg$coefficients[i +43]
}

# draw and save the graph
pdf("figure_sexratio_income_p_controls_lm.pdf")
base.dinc <- ggplot(data=ts2, aes(x = dinc_p, y = sexr))
base.dinc + geom_point() + geom_smooth(method="lm") + 
  ggtitle("") +
  xlab("Change in disposable income per capita (%)") +
  ylab("Sex ratio at birth (males / 1000 females) after year and country controls") #+ geom_text(aes(label=country)) 
dev.off()


######################################## kernel density graphs for countries and years to give sense of the amount of variation


pdf("figure_sexratio_countries.pdf")
base.dens <- ggplot(data=ts, aes(x = sexr, fill = country))
base.dens + geom_density(alpha = 0.5) + guides(fill=FALSE) +
  xlab("Sex ratio at birth (males / 1000 females)") + ylab("Density") + scale_y_continuous(breaks=NULL) 
dev.off()

pdf("figure_sexratio_years.pdf")
base.dens <- ggplot(data=ts, aes(x = sexr, fill = year)) 
base.dens + geom_density(alpha = 0.5) + guides(fill=FALSE) +
  xlab("Sex ratio at birth (males / 1000 females)") + ylab("Density") + scale_y_continuous(breaks=NULL) 
dev.off()


######################################## saving figures also in .tiff


base.dinc <- ggplot(data=ts2, aes(x = dinc_p, y = sexr))
base.dinc + geom_point() + geom_smooth(method="lm") + 
  ggtitle("") +
  xlab("Change in disposable income per capita (%)") +
  ylab("Sex ratio at birth (males / 1000 females) after year and country controls") #+ geom_text(aes(label=country)) 
ggsave("Fig_2.tiff", width=6, height=6, dpi=300)


base.dens <- ggplot(data=ts, aes(x = sexr, fill = country))
base.dens + geom_density(alpha = 0.5) + guides(fill=FALSE) +
  xlab("Sex ratio at birth (males / 1000 females)") + ylab("Density") + scale_y_continuous(breaks=NULL) 
ggsave("S1_fig.tiff", width=6, height=6, dpi=300)

base.dens <- ggplot(data=ts, aes(x = sexr, fill = year)) 
base.dens + geom_density(alpha = 0.5) + guides(fill=FALSE) +
  xlab("Sex ratio at birth (males / 1000 females)") + ylab("Density") + scale_y_continuous(breaks=NULL) 
ggsave("S2_fig.tiff", width=6, height=6, dpi=300)
